# Supplementary material for: Green and Mild Fabrication of Magnetic Poly(trithiocyanuric acid) Polymers for Rapid and Selective Separation of Mercury(II) Ions in Aqueous Samples
Source: Polymers (Basel). 2024 Oct 31;16(21):3067. doi: 10.3390/polym16213067 (PMC11548154; doi:10.3390/polym16213067)
Supplement: Supplementary file 1 [file polymers-16-03067-s001.zip]

Archive with 1 entries (1 files):
- polymers-3270756-supplementary.pdf
